# Supplementary material for: Measuring Spinal Mobility Using an Inertial Measurement Unit System: A Reliability Study in Axial Spondyloarthritis
Source: Diagnostics (Basel). 2021 Mar 10;11(3):490. doi: 10.3390/diagnostics11030490 (PMC8001996; doi:10.3390/diagnostics11030490)
Supplement: Supplementary file 1 [file diagnostics-11-00490-s001.zip]

Archive with 7 entries (6 files):
- diagnostics-1127178/
- diagnostics-1127178/Example of instructional video.mp4
- diagnostics-1127178/Supplemental Table S1.pdf
- Example of instructional video.mp4
- Supplemental Table S1.docx
- Supplemental Table S2.docx
- The BASMILin and IMU-ASMI composite indices explained in detail.docx
